# Supplementary material for: Metabolic Erosion Primarily Through Mutation Accumulation, and Not Tradeoffs, Drives Limited Evolution of Substrate Specificity in Escherichia coli
Source: PLoS Biol. 2014 Feb 18;12(2):e1001789. doi: 10.1371/journal.pbio.1001789 (PMC3928024; doi:10.1371/journal.pbio.1001789)
Supplement: Table S1 — List of LTEE isolates used. (XLSX) [file pbio.1001789.s005.xlsx]

## Sheet: Sheet1
	20,000 generation strains		50,000 generation strains
	A-1	REL8593	A-1	REL11330
	A-2L	REL8594	A-2L (Large- A clone)	REL11333
			A-2S (Small- C clone)	REL11335
	A-3	REL8595	A-3	REL11364
	A-4	REL8596	A-4	REL11336
	A-5	REL8597	A-5	REL11339
	A-6	REL8598	A-6	REL11389
	A+1	REL9282	A+1	REL11392
	A+2	REL8601	A+2	REL11342
	A+3	REL8602	A+3	REL 11345
	A+4	REL8603	A+4	REL11348
	A+5	REL8604	A+5	REL11367
	A+6	REL8605	A+6	REL11370
