# Supplementary material for: Metabolic Erosion Primarily Through Mutation Accumulation, and Not Tradeoffs, Drives Limited Evolution of Substrate Specificity in Escherichia coli
Source: PLoS Biol. 2014 Feb 18;12(2):e1001789. doi: 10.1371/journal.pbio.1001789 (PMC3928024; doi:10.1371/journal.pbio.1001789)
Supplement: Table S2 — Reactions predicted by FBA as necessary for optimal growth on substrates. These are the reactions used to compare substrate differences with FBA. The substrates for which the reactions are necessary are listed, as well as the percent of optimal growth that is possible without the reactions and related genes. (XLSX) [file pbio.1001789.s006.xlsx]

## Sheet: Sheet1
	Supplementary Table 3
Substrate	Reaction name	% optimality without reaction	Necessary genes
fumarate	Fumarate transport via diffusion extracellular to periplasm	0	phoE ompF ompN ompC
fumarate	malic enzyme NADP	98.9	maeB
fumarate	phosphoenolpyruvate carboxykinase	98	pckA
melibiose	galactokinase	0	galK wcaK
melibiose	a galactosidase melibiose	0	melA
melibiose	melibiose transport in via symport periplasm	0	melB
melibiose	melibiose transport via diffusion extracellular to periplasm	0	phoE ompF ompN ompC
melibiose	phosphoglucomutase	94.8	pgm yqaB
melibiose	pyruvate kinase	96.8	pykF pykA
melibiose	UDPglucose hexose 1 phosphate uridylyltransferase	0	galT
acetate	Isocitrate lyase	0	aceA
acetate	phosphoenolpyruvate carboxykinase	96.9	pckA
D-alanine	D Alanine transport via diffusion extracellular to periplasm	0	phoE ompF ompN ompC
D-alanine	Isocitrate lyase	97.4	aceA
D-alanine	phosphoenolpyruvate synthase	96.4	ppsA
L-proline	iron Fe2 transport out via proton antiport periplasm	0	yiiP
L-proline	Fe III reduction	79.3	fre
L-proline	1 pyrroline 5 carboxylate dehydrogenase	0	putA
L-proline	phosphoenolpyruvate carboxykinase	95.7	pckA
L-proline	Proline dehydrogenase	0	putA
L-proline	L proline transport via diffusion extracellular to periplasm	0	phoE ompF ompN ompC
L-aspartate	L aspartate transport in via proton symport periplasm	97.6	gltP
L-aspartate	L aspartate transport via diffusion extracellular to periplasm	0	phoE ompF ompN ompC
L-aspartate	phosphoenolpyruvate carboxykinase	98	pckA
mucic acid	galactarate dehydratase	0	garD
mucic acid	D galactarte transport via proton symport reversible periplasm	0	gudP garP
mucic acid	D galactarte transport via diffusion extracellular to periplasm	0	phoE ompF ompN ompC
mucic acid	5 dehydro 4 deoxyglucarate aldolase	0	garL
mucic acid	pyruvate kinase	96.8	pykF pykA
L-malate	Malate transport via proton symport 2 H periplasm	97.5	dctA
L-malate	Malate transport via diffusion extracellular to periplasm	0	phoE ompF ompN ompC
L-malate	malic enzyme NADP	98.9	maeB
L-malate	phosphoenolpyruvate carboxykinase	98	pckA
D-ribose	pyruvate kinase	93.8	pykF pykA
D-ribose	ribokinase	0	rbsK
D-ribose	D ribose transport via ABC system periplasm	0	rbsD rbsA rbsC rbsB alsC alsA alsB ytfQ ytfT yjfF ytfR
D-ribose	ribose transport via diffusion extracellular to periplasm	0	phoE ompF ompN ompC
glucose	3 hydroxyacyl acyl carrier protein dehydratase n C100	0	fabZ fabA
glucose	3 hydroxyacyl acyl carrier protein dehydratase n C121	0	fabZ fabA
glucose	3 hydroxyacyl acyl carrier protein dehydratase n C141	0	fabZ fabA
glucose	3 hydroxyacyl acyl carrier protein dehydratase n C161	0	fabZ fabA
glucose	3 hydroxyacyl acyl carrier protein dehydratase n C40	0	fabZ fabA
glucose	3 hydroxyacyl acyl carrier protein dehydratase n C60	0	fabZ fabA
glucose	3 hydroxyacyl acyl carrier protein dehydratase n C80	0	fabZ fabA
glucose	3 oxoacyl acyl carrier protein reductase n C100	0	fabG
glucose	3 oxoacyl acyl carrier protein reductase n C121	0	fabG
glucose	3 oxoacyl acyl carrier protein reductase n C140	0	fabG
glucose	3 oxoacyl acyl carrier protein reductase n C141	0	fabG
glucose	3 oxoacyl acyl carrier protein reductase n C161	0	fabG
glucose	3 oxoacyl acyl carrier protein reductase n C40	0	fabG
glucose	3 oxoacyl acyl carrier protein reductase n C60	0	fabG
glucose	3 oxoacyl acyl carrier protein reductase n C80	0	fabG
glucose	3 oxoacyl acyl carrier protein synthase n C100	0	fabF fabB
glucose	3 oxoacyl acyl carrier protein synthase n C121	0	fabB
glucose	3 oxoacyl acyl carrier protein synthase n C140	0	fabF fabB
glucose	3 oxoacyl acyl carrier protein synthase n C141	0	fabB
glucose	3 oxoacyl acyl carrier protein synthase n C161	0	fabB
glucose	3 oxoacyl acyl carrier protein synthase n C60	0	fabF fabB
glucose	3 oxoacyl acyl carrier protein synthase n C80	0	fabF fabB
glucose	arabinose 5 phosphate isomerase	0	gutQ yrbH
glucose	acetyl CoA carboxylase	0	accA accD accB accC
glucose	acetylglutamate kinase	0	argB
glucose	N acetylglutamate synthase	0	argA
glucose	2 aceto 2 hydroxybutanoate synthase	0	ilvI ilvH ilvN ilvB
glucose	acetolactate synthase	0	ilvI ilvH ilvN ilvB
glucose	acetylornithine deacetylase	0	argE
glucose	aconitase half reaction A Citrate hydro lyase	0	acnB acnA
glucose	aconitase half reaction B Isocitrate hydro lyase	0	acnB acnA
glucose	4 aminobenzoate synthase	0	pabC
glucose	4 amino 4 deoxychorismate synthase	0	pabB pabA
glucose	adenylyl sulfate kinase	0	cysC
glucose	adenylsuccinate lyase	0	purB
glucose	adenylosuccinate lyase	0	purB
glucose	adenylosuccinate synthase	0	purA
glucose	1 hexadecanoyl sn glycerol 3 phosphate O acyltransferase n C160	0	plsC
glucose	1 hexadec 7 enoyl sn glycerol 3 phosphate O acyltransferase n C161	0	plsC
glucose	S adenosylhomocysteine nucleosidase	0	pfs
glucose	phosphoribosylaminoimidazolecarboxamide formyltransferase	0	purH
glucose	phosphoribosylaminoimidazole carboxylase	0	purK
glucose	D alanine D alanine ligase reversible	0	ddlB ddlA
glucose	alanine racemase	0	dadX alr
glucose	4 amino 2 methyl 5 phosphomethylpyrimidine synthetase	0	thiC
glucose	anthranilate phosphoribosyltransferase	0	trpD
glucose	anthranilate synthase	0	trpD trpE
glucose	5 amino 6 5 phosphoribosylamino uracil reductase	0	ribD
glucose	argininosuccinate lyase	0	argH
glucose	argininosuccinate synthase	0	argG
glucose	aspartate 1 decarboxylase	0	panD
glucose	aspartate carbamoyltransferase	0	pyrI pyrB
glucose	aspartate kinase	0	thrA metL lysC
glucose	ATP phosphoribosyltransferase	0	hisG
glucose	ATP synthase four protons for one ATP periplasm	35.9	atpC atpD atpG atpA atpH atpF atpE atpB atpI
glucose	calcium Ca2 transport via diffusion extracellular to periplasm	0	phoE ompF ompN ompC
glucose	Carbamate kinase	98.9	yahI arcC yqeA
glucose	4 cytidine 5 diphospho 2 C methyl D erythritol kinase	0	ispE
glucose	chorismate mutase	0	pheA tyrA
glucose	chorismate synthase	0	aroC
glucose	Chorismate pyruvate lyase	0	ubiC
glucose	chloride transport out via proton antiport 21 periplasm	0	yadQ ynfJ
glucose	chloride Cl 1 transport via diffusion extracellular to periplasm	0	phoE ompF ompN ompC
glucose	cobalt Co2 transport via diffusion extracellular to periplasm	0	phoE ompF ompN ompC
glucose	cobalt transport in via permease no H	0	ygiE corA
glucose	citrate synthase	0	gltA
glucose	CTP synthase glutamine	0	pyrG
glucose	copper Cu2 transport via diffusion extracellular to periplasm	0	phoE ompF ompN ompC
glucose	copper transport in via permease no H	0	ygiE
glucose	cysteine synthase	0	cysK cysM
glucose	cystathionine b lyase	0	malY metC
glucose	cytochrome oxidase bo3 ubiquinol 8 4 protons periplasm	80.9	cyoD cyoC cyoB cyoA
glucose	diaminopimelate decarboxylase	0	lysA
glucose	diaminopimelate epimerase	0	dapF
glucose	CDP diacylglycerol synthetase n C160	0	cdsA
glucose	CDP diacylglycerol synthetase n C161	0	cdsA
glucose	3 4 Dihydroxy 2 butanone 4 phosphate synthase	0	ribB
glucose	3 deoxy D arabino heptulosonate 7 phosphate synthetase	0	aroG aroH aroF
glucose	dihydroxy acid dehydratase 2 3 dihydroxy 3 methylbutanoate	0	ilvD
glucose	Dihydroxy acid dehydratase 2 3 dihydroxy 3 methylpentanoate	0	ilvD
glucose	dihydrodipicolinate reductase NADPH	0	dapB
glucose	dihydrodipicolinate synthase	0	dapA
glucose	dihydrofolate reductase	0	folA ydgB
glucose	dihydrofolate synthase	0	folC
glucose	dihydroneopterin aldolase	0	ygiG
glucose	diaminohydroxyphosphoribosylaminopryrimidine deaminase 25drapp	0	ribD
glucose	dihydropteroate synthase	0	folP
glucose	4 5 dihydroxy 2 3 pentanedione cyclization spontaneous	0	thrL
glucose	3 dehydroquinate synthase	0	aroB
glucose	3 dehydroquinate dehydratase irreversible	0	aroD
glucose	dimethylallyltranstransferase	0	ispA
glucose	Dihydroneopterin triphosphate pyrophosphatase	0	mutT ntpA
glucose	dephospho CoA kinase	0	yacE
glucose	2 dehydropantoate 2 reductase	0	apbA ilvC
glucose	dTMP kinase	0	tmk
glucose	1 deoxy D xylulose reductoisomerase	0	ispC
glucose	1 deoxy D xylulose 5 phosphate synthase	0	dxs
glucose	Erythrose 4 phosphate dehydrogenase	0	epd
glucose	enolase	80.4	eno
glucose	fructose bisphosphate aldolase	98.4	ydjI fbaB fbaA
glucose	Ferrochelatase	0	hemH
glucose	FMN adenylyltransferase	0	ribF
glucose	fumarase	92.3	fumC fumA fumB
glucose	glucosamine 1 phosphate N acetyltransferase	0	glmU
glucose	glutamate 1 semialdehyde aminotransferase	0	hemL
glucose	glycerol 3 phosphate acyltransferase C160	0	plsB
glucose	glycerol 3 phosphate acyltransferase C161	0	plsB
glucose	L glutamate 5 semialdehyde dehydratase spontaneous	0	thrL
glucose	glucose 6 phosphate dehydrogenase	98	zwf
glucose	glyceraldehyde 3 phosphate dehydrogenase	68.8	gapA
glucose	Glycolaldehyde dehydrogenase	0	aldA
glucose	glutamine fructose 6 phosphate transaminase	0	glmS
glucose	glycine hydroxymethyltransferase reversible	96.9	glyA
glucose	guanylate kinase GMPATP	0	gmk
glucose	D glucose transport via PEPPyr PTS periplasm	97.4	ptsG malX manX manY manZ ptsH ptsI crr
glucose	D glucoseMaltotriose transport via diffusion extracellular to periplasm irreversible	0	lamB
glucose	glutamine synthetase	0	ycjK glnA
glucose	glutamine phosphoribosyldiphosphate amidotransferase	0	purF
glucose	glutamyl tRNA reductase	0	hemA
glucose	Glutamyl tRNA synthetase	0	gltX
glucose	GMP synthase	0	guaA
glucose	phosphogluconate dehydrogenase	98	gnd
glucose	geranyltranstransferase	0	ispA
glucose	GTP cyclohydrolase I	0	folE
glucose	GTP cyclohydrolase II 25drapp	0	ribA
glucose	Hydroxybenzoate octaprenyltransferase	0	ubiA
glucose	HCO3 equilibration reaction	0	yadF cynT
glucose	histidinol dehydrogenase	0	hisD
glucose	histidinol phosphatase	0	hisB
glucose	hydroxymethylbilane synthase	0	hemC
glucose	6 hydroxymethyl dihydropterin pyrophosphokinase	0	folK
glucose	homoserine kinase	0	thrB
glucose	homoserine O succinyltransferase	0	metA
glucose	histidinol phosphate transaminase	0	hisC
glucose	isocitrate dehydrogenase NADP	0	icdA
glucose	Imidazole glycerol 3 phosphate synthase	0	hisH hisF
glucose	imidazoleglycerol phosphate dehydratase	0	hisB
glucose	indole 3 glycerol phosphate synthase	0	trpC
glucose	3 isopropylmalate dehydrogenase	0	leuB
glucose	2 isopropylmalate synthase	0	leuA
glucose	KDO 2 lipid IV A transport via ABC system periplasm	0	msbA
glucose	ketol acid reductoisomerase 2 Acetolactate	0	ilvC
glucose	3 deoxy manno octulosonate cytidylyltransferase	0	kdsB
glucose	3 deoxy manno octulosonate 8 phosphatase	0	yrbI
glucose	3 deoxy D manno octulosonic acid 8 phosphate synthase	0	kdsA
glucose	potassium transport via diffusion extracellular to periplasm	0	phoE ompF ompN ompC
glucose	leucine transaminase irreversible	0	ilvE tyrB
glucose	Lipid A disaccaride synthase	0	lpxB
glucose	Malonyl CoA ACP transacylase	0	fabD acpP
glucose	murein crosslinking transpeptidase 1A A2pm D ala periplasm	0	ftsI mrcB mrdA mrcA
glucose	malate dehydrogenase	96.8	mdh
glucose	2C methyl D erythritol 2 4 cyclodiphosphate dehydratase	0	ispG
glucose	2 C methyl D erythritol 2 4 cyclodiphosphate synthase	0	ispF
glucose	2 C methyl D erythritol 4 phosphate cytidylyltransferase	0	ispD
glucose	methionine adenosyltransferase	0	metK
glucose	methionine synthase	0	metE metH
glucose	magnesium Mg2 transport via diffusion extracellular to periplasm	0	phoE ompF ompN ompC
glucose	Manganese Mn2 transport via diffusion extracellular to periplasm	0	phoE ompF ompN ompC
glucose	3 deoxy D manno octulosonic acid transferase	0	kdtA
glucose	3 deoxy D manno octulosonic acid transferase	0	kdtA
glucose	molybdate transport via ABC system periplasm	0	modA modB modC cysA cysW cysU cysP sbp
glucose	molybdate transport via diffusion extracellular to periplasm	0	phoE ompF ompN ompC
glucose	3 methyl 2 oxobutanoate hydroxymethyltransferase	0	panB
glucose	murein polymerizing transglycosylase	0	mrcB pbpC mrcA
glucose	methenyltetrahydrofolate cyclohydrolase	97.4	folD
glucose	methylenetetrahydrofolate dehydrogenase NADP	97.4	folD
glucose	5 10 methylenetetrahydrofolate reductase NADH	0	metF
glucose	NAD kinase	0	yfjB
glucose	NAD synthase nh3	0	nadE
glucose	nucleoside diphosphate kinase ATPUDP	0	adk ndk
glucose	nucleoside diphosphate kinase ATPdTDP	0	adk ndk
glucose	ammonia transport via diffusion extracellular to periplasm	0	phoE ompF ompN ompC
glucose	ammonia reversible transport periplasm	0	amtB thrL
glucose	nicotinate nucleotide adenylyltransferase	0	nadD
glucose	nicotinate nucleotide diphosphorylase carboxylating	0	nadC
glucose	oxygen transport via diffusion extracellular to periplasm	21.2	phoE ompF ompN ompC
glucose	o2 transport via diffusion periplasm	21.2	thrL
glucose	ornithine carbamoyltransferase	0	argF argI
glucose	Octaprenyl pyrophosphate synthase	0	ispB
glucose	O Phospho 4 hydroxy L threonine2 oxoglutarate aminotransferase	0	serC
glucose	2 Oxo 4 methyl 3 carboxypentanoate decarboxylation	0	leuB
glucose	orotidine 5 phosphate decarboxylase	0	pyrF
glucose	Octaprenyl hydroxybenzoate decarboxylase	0	ubiX ubiD
glucose	pyrroline 5 carboxylate reductase	0	proC
glucose	pantothenate synthase	0	panC
glucose	phospho N acetylmuramoyl pentapeptide transferase meso 2 6 diaminopimelate	0	mraY
glucose	pyruvate dehydrogenase	96.2	aceE aceF lpdA
glucose	Pyridoxine 5 phosphate synthase	0	pdxA pdxJ
glucose	phosphatidylethanolamine transport via ABC system n C160 periplasm	0	msbA
glucose	phosphatidylethanolamine transport via ABC system n C161 periplasm	0	msbA
glucose	Erythronate 4 phosphate 4per dehydrogenase	0	pdxB
glucose	phosphofructokinase	98.4	pfkB pfkA
glucose	phosphoglycerate dehydrogenase	95.3	serA
glucose	glucose 6 phosphate isomerase	98.6	pgi
glucose	6 phosphogluconolactonase	98	ybhE
glucose	phosphate transport via diffusion extracellular to periplasm	0	phoE ompF ompN ompC
glucose	phosphomethylpyrimidine kinase	0	thiD
glucose	pantothenate kinase	0	coaA
glucose	porphobilinogen synthase	0	hemB
glucose	phosphopantothenoylcysteine decarboxylase	0	dfp
glucose	phosphopantothenate cysteine ligase	0	dfp
glucose	prephenate dehydrogenase	0	tyrA
glucose	prephenate dehydratase	0	pheA
glucose	phosphoribosylglycinamide synthase	0	purD
glucose	phosphoribosylaminoimidazole synthase	0	purM
glucose	phosphoribosylanthranilate isomerase irreversible	0	trpC
glucose	phosphoribosyl AMP cyclohydrolase	0	hisI
glucose	phosphoribosylaminoimidazolesuccinocarboxamide synthase	0	purC
glucose	phosphoribosyl ATP pyrophosphatase	0	hisI
glucose	phosphoribosylformylglycinamidine synthase	0	purL
glucose	1 5 phosphoribosyl 5 5 phosphoribosylamino methylideneamino imidazole 4 carboxamide isomerase	0	hisA
glucose	3 phosphoshikimate 1 carboxyvinyltransferase	0	aroA
glucose	Phosphatidylserine decarboxylase n C160	0	psd
glucose	Phosphatidylserine decarboxylase n C161	0	psd
glucose	phosphoserine transaminase	95.3	serC
glucose	phosphoserine phosphatase L serine	95.3	serB
glucose	Phosphatidylserine syntase n C160	0	pssA
glucose	Phosphatidylserine syntase n C161	0	pssA
glucose	pantetheine phosphate adenylyltransferase	0	coaD
glucose	quinolinate synthase	0	nadA
glucose	riboflavin kinase	0	ribF
glucose	riboflavin synthase	0	ribC
glucose	riboflavin synthase	0	ribE
glucose	S ribosylhomocysteine cleavage enzyme	0	ygaG
glucose	ribulose 5 phosphate 3 epimerase	98.4	rpe sgcE
glucose	Sulfate adenyltransferase	0	cysN cysD
glucose	succinyl diaminopimelate desuccinylase	0	dapE
glucose	serine O acetyltransferase	0	cysE
glucose	sirohydrochlorin dehydrogenase NAD	0	cysG
glucose	sirohydrochlorin ferrochetalase	0	cysG
glucose	shikimate dehydrogenase	0	ydiB aroE
glucose	shikimate kinase	0	aroL aroK
glucose	O succinylhomoserine lyase L cysteine	0	metB
glucose	sulfate transport via diffusion extracellular to periplasm	0	phoE ompF ompN ompC
glucose	succinate dehydrogenase irreversible	95.5	sdhC sdhD sdhA sdhB
glucose	sulfite reductase NADPH2	0	cysI cysJ
glucose	sulfate transport via ABC system periplasm	0	modA modB modC cysA cysW cysU cysP sbp
glucose	trans 2 decenoyl ACP isomerase	0	fabA
glucose	transaldolase	98.2	talB talA
glucose	Tetraacyldisaccharide 4 kinase	0	lpxK
glucose	tetrahydrodipicolinate succinylase	0	dapD
glucose	L threonine deaminase	0	sdaA sdaB tdcB ilvA
glucose	threonine synthase	0	thrC
glucose	thiazole phosphate synthesis	0	thiI iscS thiH thiG thiF thiS
glucose	transketolase	98.6	tktB tktA
glucose	transketolase	98.6	tktB tktA
glucose	thymidylate synthase	0	thyA
glucose	thiamine phosphate kinase	0	thiL
glucose	thiamine phosphate diphosphorylase	0	thiE
glucose	triose phosphate isomerase	91.5	tpiA
glucose	UDP 3 O 3 hydroxymyristoyl glucosamine acyltransferase	0	lpxD
glucose	UDP N acetylmuramoyl L alanyl D glutamyl meso 2 6 diaminopimelate synthetase	0	murE
glucose	UDP N acetylglucosamine acyltransferase	0	lpxA acpP
glucose	UDP N acetylglucosamine 1 carboxyvinyltransferase	0	murA
glucose	UDP N acetylglucosamine diphosphorylase	0	glmU
glucose	UDP N acetylglucosamine N acetylmuramyl pentapeptide pyrophosphoryl undecaprenol N acetylglucosamine transferase	0	murG
glucose	UDP N acetylmuramoyl L alanyl D glutamate synthetase	0	murD
glucose	UDP N acetylmuramoyl L alanine synthetase	0	murC
glucose	UDP N acetylenolpyruvoylglucosamine reductase	0	murB
glucose	undecaprenyl diphosphatase	0	ybjG pgpB bacA
glucose	Undecaprenyl diphosphate synthase	0	uppS
glucose	UDP N acetylmuramoyl L alanyl D glutamyl meso 2 6 diaminopimeloyl D alanyl D alanine synthetase	0	murF
glucose	UDP 3 O acetylglucosamine deacetylase	0	lpxC
glucose	UMP kinase	0	pyrH cmk
glucose	uroporphyrinogen methyltransferase	0	cysG hemX
glucose	uroporphyrinogen III synthase	0	hemD
glucose	uroporphyrinogen decarboxylase uroporphyrinogen III	0	hemE
glucose	UDP sugar hydrolase	0	ybbF
glucose	zinc Zn2 transport via diffusion extracellular to periplasm	0	phoE ompF ompN ompC
uridine	Uracil exchange	60.7
uridine	pyruvate kinase	98.2	pykF pykA
uridine	pyrimidine nucleoside phosphorylase uracil	95.1	udp
uridine	uridine transport via diffusion extracellular to periplasm	0	tsx
D-sorbitol	sorbitol 6 phosphate dehydrogenase	0	srlD
D-sorbitol	D sorbitol transport via PEPPyr PTS periplasm	0	ptsH ptsI srlA srlE srlB
D-sorbitol	D sorbitol transport via diffusion extracellular to periplasm	0	phoE ompF ompN ompC
fructose	Fructose transport via PEPPyr PTS f6p generating periplasm	97.6	manX manY manZ ptsH ptsI
fructose	D fructose transport via diffusion extracellular to periplasm	0	phoE ompF ompN ompC
L-serine	Isocitrate lyase	98.7	aceA
L-serine	phosphoenolpyruvate synthase	98.6	ppsA
L-serine	L serine transport via diffusion extracellular to periplasm	0	phoE ompF ompN ompC
trehalose	trehalose transport via diffusion extracellular to periplasm	0	phoE ompF ompN ompC
D-serine	D serine dehydrogenase	96.4	ydfG
D-serine	D serine transport in via proton symport periplasm	0	cycA
D-serine	D serine transport via diffusion extracellular to periplasm	0	phoE ompF ompN ompC
D-serine	Isocitrate lyase	98.7	aceA
D-serine	phosphoenolpyruvate synthase	98.6	ppsA
galactose	galactokinase	0	galK wcaK
galactose	D galactose transport in via proton symport periplasm	92	galP
galactose	D galactose transport via diffusion extracellular to periplasm	0	phoE ompF ompN ompC
galactose	phosphoglucomutase	89.4	pgm yqaB
galactose	pyruvate kinase	96.7	pykF pykA
galactose	UDPglucose hexose 1 phosphate uridylyltransferase	0	galT
lactose	galactokinase	51.2	galK wcaK
lactose	Lactose transport via diffusion extracellular to periplasm	0	phoE ompF ompN ompC
lactose	phosphoglucomutase	94.8	pgm yqaB
lactose	UDPglucose hexose 1 phosphate uridylyltransferase	51.2	galT
gluconate	D gluconate transport via proton symport reversible periplasm	0	gntT idnT gntP gntU
gluconate	D gluconate transport via diffusion extracellular to periplasm	0	phoE ompF ompN ompC
gluconate	gluconokinase	0	gntK idnK
gluconate	pyruvate kinase	95.3	pykF pykA
mannose	mannose 6 phosphate isomerase	0	manA
mannose	D mannose transport via PEPPyr PTS periplasm	0	manX manY manZ ptsH ptsI
mannose	D mannose transport via diffusion extracellular to periplasm	0	phoE ompF ompN ompC
maltose	maltose transport via ABC system periplasm	0	malG malF malE malK
maltose	maltoseMaltotriose transport via diffusion extracellular to periplasm irreversible	0	lamB
maltose	phosphoglucomutase	94.8	pgm yqaB
maltose	pyruvate kinase	96.9	pykF pykA
lactate	Isocitrate lyase	98.8	aceA
lactate	L lactate reversible transport via proton symport periplasm	0	yghK lldP
lactate	L lactate transport via diffusion extracellular to periplasm	0	phoE ompF ompN ompC
lactate	phosphoenolpyruvate synthase	96.3	ppsA
lactate	NAD P transhydrogenase periplasm	98.3	pntB pntA
succinate	malic enzyme NADP	95.2	maeB
succinate	phosphoenolpyruvate carboxykinase	95.5	pckA
succinate	succinate transport via diffusion extracellular to periplasm	0	phoE ompF ompN ompC
citrate	Citrate transport via succinate antiport periplasm	0	citT
citrate	citrate transport via diffusion extracellular to periplasm	0	phoE ompF ompN ompC
citrate	phosphoenolpyruvate carboxykinase	98	pckA
L-alanine	L alanine transport via diffusion extracellular to periplasm	0	phoE ompF ompN ompC
L-alanine	Isocitrate lyase	97.4	aceA
L-alanine	phosphoenolpyruvate synthase	96.4	ppsA

## Sheet: Sheet2
Substrate	Reaction Necessary for optimal utilization	FBA rxn index	Percent optimality without reaction
glucose	3 hydroxyacyl acyl carrier protein dehydratase n C100	68	0
glucose	3 hydroxyacyl acyl carrier protein dehydratase n C121	70	0
glucose	3 hydroxyacyl acyl carrier protein dehydratase n C141	72	0
glucose	3 hydroxyacyl acyl carrier protein dehydratase n C161	74	0
glucose	3 hydroxyacyl acyl carrier protein dehydratase n C40	77	0
glucose	3 hydroxyacyl acyl carrier protein dehydratase n C60	78	0
glucose	3 hydroxyacyl acyl carrier protein dehydratase n C80	79	0
glucose	3 oxoacyl acyl carrier protein reductase n C100	87	0
glucose	3 oxoacyl acyl carrier protein reductase n C121	89	0
glucose	3 oxoacyl acyl carrier protein reductase n C140	90	0
glucose	3 oxoacyl acyl carrier protein reductase n C141	91	0
glucose	3 oxoacyl acyl carrier protein reductase n C161	93	0
glucose	3 oxoacyl acyl carrier protein reductase n C40	96	0
glucose	3 oxoacyl acyl carrier protein reductase n C60	97	0
glucose	3 oxoacyl acyl carrier protein reductase n C80	98	0
glucose	3 oxoacyl acyl carrier protein synthase n C100	99	0
glucose	3 oxoacyl acyl carrier protein synthase n C121	101	0
glucose	3 oxoacyl acyl carrier protein synthase n C140	102	0
glucose	3 oxoacyl acyl carrier protein synthase n C141	103	0
glucose	3 oxoacyl acyl carrier protein synthase n C161	105	0
glucose	3 oxoacyl acyl carrier protein synthase n C60	108	0
glucose	3 oxoacyl acyl carrier protein synthase n C80	109	0
glucose	arabinose 5 phosphate isomerase	124	0
glucose	acetyl CoA carboxylase	152	0
glucose	acetylglutamate kinase	163	0
glucose	N acetylglutamate synthase	164	0
glucose	2 aceto 2 hydroxybutanoate synthase	165	0
glucose	acetolactate synthase	167	0
glucose	acetylornithine deacetylase	186	0
glucose	aconitase half reaction A Citrate hydro lyase	190	0
glucose	aconitase half reaction B Isocitrate hydro lyase	191	0
glucose	4 aminobenzoate synthase	201	0
glucose	4 amino 4 deoxychorismate synthase	202	0
glucose	adenylyl sulfate kinase	222	0
glucose	adenylsuccinate lyase	223	0
glucose	adenylosuccinate lyase	224	0
glucose	adenylosuccinate synthase	225	0
glucose	1 hexadecanoyl sn glycerol 3 phosphate O acyltransferase n C160	245	0
glucose	1 hexadec 7 enoyl sn glycerol 3 phosphate O acyltransferase n C161	246	0
glucose	S adenosylhomocysteine nucleosidase	251	0
glucose	phosphoribosylaminoimidazolecarboxamide formyltransferase	252	0
glucose	phosphoribosylaminoimidazole carboxylase	253	0
glucose	D alanine D alanine ligase reversible	260	0
glucose	alanine racemase	263	0
glucose	4 amino 2 methyl 5 phosphomethylpyrimidine synthetase	304	0
glucose	anthranilate phosphoribosyltransferase	311	0
glucose	anthranilate synthase	312	0
glucose	5 amino 6 5 phosphoribosylamino uracil reductase	317	0
glucose	argininosuccinate lyase	335	0
glucose	argininosuccinate synthase	336	0
glucose	aspartate 1 decarboxylase	355	0
glucose	aspartate carbamoyltransferase	356	0
glucose	aspartate kinase	357	0
glucose	ATP maintenance requirement	374	0
glucose	ATP phosphoribosyltransferase	375	0
glucose	ATP synthase four protons for one ATP periplasm	376	35.8627
glucose	3 5 bisphosphate nucleotidase	381	0
glucose	calcium Ca2 transport via diffusion extracellular to periplasm	391	0
glucose	Carbamate kinase	401	98.8595
glucose	4 cytidine 5 diphospho 2 C methyl D erythritol kinase	414	0
glucose	chorismate mutase	424	0
glucose	chorismate synthase	425	0
glucose	Chorismate pyruvate lyase	426	0
glucose	chloride transport out via proton antiport 21 periplasm	446	0
glucose	chloride Cl 1 transport via diffusion extracellular to periplasm	447	0
glucose	cobalt Co2 transport via diffusion extracellular to periplasm	454	0
glucose	cobalt transport in via permease no H	455	0
glucose	citrate synthase	481	0
glucose	CTP synthase glutamine	488	0
glucose	copper Cu2 transport via diffusion extracellular to periplasm	492	0
glucose	copper transport in via permease no H	493	0
glucose	cysteine synthase	506	0
glucose	cystathionine b lyase	508	0
glucose	cytochrome oxidase bo3 ubiquinol 8 4 protons periplasm	516	80.8717
glucose	diaminopimelate decarboxylase	541	0
glucose	diaminopimelate epimerase	542	0
glucose	CDP diacylglycerol synthetase n C160	548	0
glucose	CDP diacylglycerol synthetase n C161	549	0
glucose	3 4 Dihydroxy 2 butanone 4 phosphate synthase	553	0
glucose	3 deoxy D arabino heptulosonate 7 phosphate synthetase	566	0
glucose	dihydroxy acid dehydratase 2 3 dihydroxy 3 methylbutanoate	572	0
glucose	Dihydroxy acid dehydratase 2 3 dihydroxy 3 methylpentanoate	573	0
glucose	dihydrodipicolinate reductase NADPH	582	0
glucose	dihydrodipicolinate synthase	583	0
glucose	dihydrofolate reductase	584	0
glucose	dihydrofolate synthase	585	0
glucose	dihydroneopterin aldolase	587	0
glucose	diaminohydroxyphosphoribosylaminopryrimidine deaminase 25drapp	592	0
glucose	dihydropteroate synthase	593	0
glucose	4 5 dihydroxy 2 3 pentanedione cyclization spontaneous	594	0
glucose	3 dehydroquinate synthase	596	0
glucose	3 dehydroquinate dehydratase irreversible	597	0
glucose	dimethylallyltranstransferase	606	0
glucose	Sink needed to allow 4 hydroxy benzoate to leave system	615	0
glucose	Sink needed to allow 4 hydroxy 5 methyl 3 2H furanone to leave system	618	0
glucose	Dihydroneopterin monophosphate dephosphorylase	620	0
glucose	Dihydroneopterin triphosphate pyrophosphatase	621	0
glucose	dephospho CoA kinase	624	0
glucose	2 dehydropantoate 2 reductase	625	0
glucose	dTMP kinase	635	0
glucose	1 deoxy D xylulose reductoisomerase	643	0
glucose	1 deoxy D xylulose 5 phosphate synthase	644	0
glucose	Erythrose 4 phosphate dehydrogenase	648	0
glucose	enolase	694	80.4088
glucose	Acetate exchange	728	98.6676
glucose	CO2 exchange	773	52.2696
glucose	H2O exchange	871	28.3875
glucose	H exchange	873	90.7972
glucose	E coli biomass objective function iAF1260 core with 5981 GAM estimate	1004	0
glucose	fructose bisphosphate aldolase	1042	98.4192
glucose	Ferrochelatase	1047	0
glucose	FMN adenylyltransferase	1107	0
glucose	fumarase	1129	92.3216
glucose	glucosamine 1 phosphate N acetyltransferase	1133	0
glucose	glutamate 1 semialdehyde aminotransferase	1137	0
glucose	glycerol 3 phosphate acyltransferase C160	1142	0
glucose	glycerol 3 phosphate acyltransferase C161	1143	0
glucose	L glutamate 5 semialdehyde dehydratase spontaneous	1161	0
glucose	glucose 6 phosphate dehydrogenase	1164	97.9788
glucose	glyceraldehyde 3 phosphate dehydrogenase	1196	68.7556
glucose	Glycolaldehyde dehydrogenase	1200	0
glucose	glutamine fructose 6 phosphate transaminase	1206	0
glucose	glycine hydroxymethyltransferase reversible	1211	96.9061
glucose	guanylate kinase GMPATP	1212	0
glucose	D glucose transport via PEPPyr PTS periplasm	1232	97.4142
glucose	D glucoseMaltotriose transport via diffusion extracellular to periplasm irreversible	1235	0
glucose	glutamine synthetase	1238	0
glucose	glutamine phosphoribosyldiphosphate amidotransferase	1250	0
glucose	glutamyl tRNA reductase	1253	0
glucose	Glutamyl tRNA synthetase	1254	0
glucose	GMP synthase	1298	0
glucose	phosphogluconate dehydrogenase	1300	97.9788
glucose	geranyltranstransferase	1314	0
glucose	GTP cyclohydrolase I	1328	0
glucose	GTP cyclohydrolase II 25drapp	1329	0
glucose	Hydroxybenzoate octaprenyltransferase	1358	0
glucose	HCO3 equilibration reaction	1361	0
glucose	histidinol dehydrogenase	1382	0
glucose	histidinol phosphatase	1383	0
glucose	hydroxymethylbilane synthase	1390	0
glucose	6 hydroxymethyl dihydropterin pyrophosphokinase	1395	0
glucose	homoserine kinase	1403	0
glucose	homoserine O succinyltransferase	1404	0
glucose	histidinol phosphate transaminase	1405	0
glucose	isocitrate dehydrogenase NADP	1417	0
glucose	Imidazole glycerol 3 phosphate synthase	1426	0
glucose	imidazoleglycerol phosphate dehydratase	1427	0
glucose	indole 3 glycerol phosphate synthase	1428	0
glucose	3 isopropylmalate dehydrogenase	1449	0
glucose	2 isopropylmalate synthase	1452	0
glucose	KDO 2 lipid IV A transport via ABC system periplasm	1455	0
glucose	KDO 2 lipid IV A transport via vector periplasm to extracellular	1456	0
glucose	ketol acid reductoisomerase 2 Acetolactate	1458	0
glucose	3 deoxy manno octulosonate cytidylyltransferase	1469	0
glucose	3 deoxy manno octulosonate 8 phosphatase	1470	0
glucose	3 deoxy D manno octulosonic acid 8 phosphate synthase	1471	0
glucose	potassium transport via diffusion extracellular to periplasm	1476	0
glucose	leucine transaminase irreversible	1491	0
glucose	Lipid A disaccaride synthase	1502	0
glucose	Malonyl CoA ACP transacylase	1607	0
glucose	murein crosslinking transpeptidase 1A A2pm D ala periplasm	1609	0
glucose	malate dehydrogenase	1621	96.7818
glucose	2C methyl D erythritol 2 4 cyclodiphosphate dehydratase	1627	0
glucose	2 C methyl D erythritol 2 4 cyclodiphosphate synthase	1628	0
glucose	2 C methyl D erythritol 4 phosphate cytidylyltransferase	1632	0
glucose	methionine adenosyltransferase	1633	0
glucose	methionine synthase	1638	0
glucose	magnesium Mg2 transport via diffusion extracellular to periplasm	1649	0
glucose	Manganese Mn2 transport via diffusion extracellular to periplasm	1687	0
glucose	3 deoxy D manno octulosonic acid transferase	1688	0
glucose	3 deoxy D manno octulosonic acid transferase	1689	0
glucose	molybdate transport via ABC system periplasm	1691	0
glucose	molybdate transport via diffusion extracellular to periplasm	1692	0
glucose	3 methyl 2 oxobutanoate hydroxymethyltransferase	1693	0
glucose	murein polymerizing transglycosylase	1694	0
glucose	methenyltetrahydrofolate cyclohydrolase	1699	97.4142
glucose	methylenetetrahydrofolate dehydrogenase NADP	1700	97.4142
glucose	5 10 methylenetetrahydrofolate reductase NADH	1701	0
glucose	NAD kinase	1717	0
glucose	NAD synthase nh3	1723	0
glucose	nucleoside diphosphate kinase ATPUDP	1731	0
glucose	nucleoside diphosphate kinase ATPdTDP	1733	0
glucose	ammonia transport via diffusion extracellular to periplasm	1738	0
glucose	ammonia reversible transport periplasm	1739	0
glucose	nicotinate nucleotide adenylyltransferase	1753	0
glucose	nicotinate nucleotide diphosphorylase carboxylating	1755	0
glucose	oxygen transport via diffusion extracellular to periplasm	1827	21.2285
glucose	o2 transport via diffusion periplasm	1828	21.2285
glucose	ornithine carbamoyltransferase	1831	0
glucose	Octaprenyl pyrophosphate synthase	1835	0
glucose	O Phospho 4 hydroxy L threonine2 oxoglutarate aminotransferase	1837	0
glucose	2 Oxo 4 methyl 3 carboxypentanoate decarboxylation	1840	0
glucose	orotidine 5 phosphate decarboxylase	1843	0
glucose	Octaprenyl hydroxybenzoate decarboxylase	1847	0
glucose	pyrroline 5 carboxylate reductase	1859	0
glucose	pantothenate synthase	1870	0
glucose	phospho N acetylmuramoyl pentapeptide transferase meso 2 6 diaminopimelate	1885	0
glucose	pyruvate dehydrogenase	1889	96.1608
glucose	Pyridoxine 5 phosphate synthase	1892	0
glucose	phosphatidylethanolamine transport via ABC system n C160 periplasm	1897	0
glucose	phosphatidylethanolamine transport via ABC system n C161 periplasm	1898	0
glucose	Erythronate 4 phosphate 4per dehydrogenase	1903	0
glucose	phosphofructokinase	1906	98.4192
glucose	phosphoglycerate dehydrogenase	1917	95.2575
glucose	glucose 6 phosphate isomerase	1918	98.6337
glucose	6 phosphogluconolactonase	1920	97.9788
glucose	phosphate transport via diffusion extracellular to periplasm	1960	0
glucose	pyrimidine phosphatase	2005	0
glucose	phosphomethylpyrimidine kinase	2006	0
glucose	pantothenate kinase	2007	0
glucose	porphobilinogen synthase	2018	0
glucose	phosphopantothenoylcysteine decarboxylase	2020	0
glucose	phosphopantothenate cysteine ligase	2028	0
glucose	prephenate dehydrogenase	2029	0
glucose	prephenate dehydratase	2030	0
glucose	phosphoribosylglycinamide synthase	2039	0
glucose	phosphoribosylaminoimidazole synthase	2040	0
glucose	phosphoribosylanthranilate isomerase irreversible	2041	0
glucose	phosphoribosyl AMP cyclohydrolase	2042	0
glucose	phosphoribosylaminoimidazolesuccinocarboxamide synthase	2043	0
glucose	phosphoribosyl ATP pyrophosphatase	2044	0
glucose	phosphoribosylformylglycinamidine synthase	2045	0
glucose	1 5 phosphoribosyl 5 5 phosphoribosylamino methylideneamino imidazole 4 carboxamide isomerase	2046	0
glucose	3 phosphoshikimate 1 carboxyvinyltransferase	2058	0
glucose	Phosphatidylserine decarboxylase n C160	2062	0
glucose	Phosphatidylserine decarboxylase n C161	2063	0
glucose	phosphoserine transaminase	2066	95.2575
glucose	phosphoserine phosphatase L serine	2068	95.2575
glucose	Phosphatidylserine syntase n C160	2073	0
glucose	Phosphatidylserine syntase n C161	2074	0
glucose	pantetheine phosphate adenylyltransferase	2080	0
glucose	quinolinate synthase	2104	0
glucose	riboflavin kinase	2110	0
glucose	riboflavin synthase	2111	0
glucose	riboflavin synthase	2112	0
glucose	S ribosylhomocysteine cleavage enzyme	2117	0
glucose	ribulose 5 phosphate 3 epimerase	2137	98.4079
glucose	Sulfate adenyltransferase	2142	0
glucose	succinyl diaminopimelate desuccinylase	2147	0
glucose	serine O acetyltransferase	2152	0
glucose	sirohydrochlorin dehydrogenase NAD	2164	0
glucose	sirohydrochlorin ferrochetalase	2165	0
glucose	shikimate dehydrogenase	2166	0
glucose	shikimate kinase	2167	0
glucose	O succinylhomoserine lyase L cysteine	2168	0
glucose	sulfate transport via diffusion extracellular to periplasm	2174	0
glucose	succinate dehydrogenase irreversible	2191	95.5059
glucose	sulfite reductase NADPH2	2198	0
glucose	sulfate transport via ABC system periplasm	2199	0
glucose	trans 2 decenoyl ACP isomerase	2200	0
glucose	transaldolase	2202	98.2046
glucose	Tetraacyldisaccharide 4 kinase	2217	0
glucose	tetrahydrodipicolinate succinylase	2222	0
glucose	L threonine deaminase	2232	0
glucose	threonine synthase	2234	0
glucose	thiazole phosphate synthesis	2243	0
glucose	transketolase	2244	98.2046
glucose	transketolase	2245	98.6111
glucose	thymidylate synthase	2254	0
glucose	thiamine phosphate kinase	2256	0
glucose	thiamine phosphate diphosphorylase	2257	0
glucose	triose phosphate isomerase	2258	91.5425
glucose	UDP 3 O 3 hydroxymyristoyl glucosamine acyltransferase	2290	0
glucose	UDP N acetylmuramoyl L alanyl D glutamyl meso 2 6 diaminopimelate synthetase	2291	0
glucose	UDP N acetylglucosamine acyltransferase	2297	0
glucose	UDP N acetylglucosamine 1 carboxyvinyltransferase	2298	0
glucose	UDP N acetylglucosamine diphosphorylase	2299	0
glucose	UDP N acetylglucosamine N acetylmuramyl pentapeptide pyrophosphoryl undecaprenol N acetylglucosamine transferase	2300	0
glucose	UDP N acetylmuramoyl L alanyl D glutamate synthetase	2301	0
glucose	UDP N acetylmuramoyl L alanine synthetase	2302	0
glucose	UDP N acetylenolpyruvoylglucosamine reductase	2303	0
glucose	undecaprenyl diphosphatase	2304	0
glucose	Undecaprenyl diphosphate synthase	2305	0
glucose	UDP N acetylmuramoyl L alanyl D glutamyl meso 2 6 diaminopimeloyl D alanyl D alanine synthetase	2322	0
glucose	UDP 3 O acetylglucosamine deacetylase	2323	0
glucose	UMP kinase	2329	0
glucose	uroporphyrinogen methyltransferase	2334	0
glucose	uroporphyrinogen III synthase	2335	0
glucose	uroporphyrinogen decarboxylase uroporphyrinogen III	2336	0
glucose	UDP sugar hydrolase	2351	0
glucose	zinc Zn2 transport via diffusion extracellular to periplasm	2381	0
succinate	malic enzyme NADP	1626	95.2397
succinate	phosphoenolpyruvate carboxykinase	2021	95.5468
succinate	succinate transport via diffusion extracellular to periplasm	2190	0
D-serine	D serine dehydrogenase	632	96.389
D-serine	D serine transport in via proton symport periplasm	633	0
D-serine	D serine transport via diffusion extracellular to periplasm	634	0
D-serine	Isocitrate lyase	1421	98.6648
D-serine	phosphoenolpyruvate synthase	2036	98.6193
L-serine	Isocitrate lyase	1421	98.6648
L-serine	phosphoenolpyruvate synthase	2036	98.6193
L-serine	L serine transport via diffusion extracellular to periplasm	2159	0
acetate	Isocitrate lyase	1421	0
acetate	phosphoenolpyruvate carboxykinase	2021	96.9065
uridine	Uracil exchange	994	60.7449
uridine	pyruvate kinase	2098	98.1937
uridine	pyrimidine nucleoside phosphorylase uracil	2099	95.0652
uridine	uridine transport via diffusion extracellular to periplasm	2350	0
L-malate	Malate transport via proton symport 2 H periplasm	1591	97.538
L-malate	Malate transport via diffusion extracellular to periplasm	1593	0
L-malate	malic enzyme NADP	1626	98.9023
L-malate	phosphoenolpyruvate carboxykinase	2021	97.9928
L-proline	iron Fe2 transport out via proton antiport periplasm	1057	0
L-proline	Fe III reduction	1073	79.2935
L-proline	1 pyrroline 5 carboxylate dehydrogenase	1858	0
L-proline	phosphoenolpyruvate carboxykinase	2021	95.7239
L-proline	Proline dehydrogenase	2047	0
L-proline	L proline transport via diffusion extracellular to periplasm	2054	0
fumarate	Fumarate transport via diffusion extracellular to periplasm	1132	0
fumarate	malic enzyme NADP	1626	98.9023
fumarate	phosphoenolpyruvate carboxykinase	2021	97.9928
D-ribose	pyruvate kinase	2098	93.8249
D-ribose	ribokinase	2113	0
D-ribose	D ribose transport via ABC system periplasm	2118	0
D-ribose	ribose transport via diffusion extracellular to periplasm	2119	0
mucic acid	galactarate dehydratase	1171	0
mucic acid	D galactarte transport via proton symport reversible periplasm	1178	0
mucic acid	D galactarte transport via diffusion extracellular to periplasm	1179	0
mucic acid	5 dehydro 4 deoxyglucarate aldolase	1220	0
mucic acid	pyruvate kinase	2098	96.7612
D-alanine	D Alanine transport via diffusion extracellular to periplasm	538	0
D-alanine	Isocitrate lyase	1421	97.4446
D-alanine	phosphoenolpyruvate synthase	2036	96.3578
L-alanine	L alanine transport via diffusion extracellular to periplasm	271	0
L-alanine	Isocitrate lyase	1421	97.4446
L-alanine	phosphoenolpyruvate synthase	2036	96.3578
L-aspartate	L aspartate transport in via proton symport periplasm	368	97.6121
L-aspartate	L aspartate transport via diffusion extracellular to periplasm	369	0
L-aspartate	phosphoenolpyruvate carboxykinase	2021	97.9948
D-sorbitol	sorbitol 6 phosphate dehydrogenase	2144	0
D-sorbitol	D sorbitol transport via PEPPyr PTS periplasm	2145	0
D-sorbitol	D sorbitol transport via diffusion extracellular to periplasm	2146	0
lactate	Isocitrate lyase	1421	98.7676
lactate	L lactate reversible transport via proton symport periplasm	1571	0
lactate	L lactate transport via diffusion extracellular to periplasm	1572	0
lactate	phosphoenolpyruvate synthase	2036	96.322
lactate	NAD P transhydrogenase periplasm	2221	98.3439
citrate	Citrate transport via succinate antiport periplasm	429	0
citrate	citrate transport via diffusion extracellular to periplasm	430	0
citrate	phosphoenolpyruvate carboxykinase	2021	97.9948
galactose	galactokinase	1180	0
galactose	D galactose transport in via proton symport periplasm	1190	92.0366
galactose	D galactose transport via diffusion extracellular to periplasm	1191	0
galactose	phosphoglucomutase	1923	89.3822
galactose	pyruvate kinase	2098	96.6964
galactose	UDPglucose hexose 1 phosphate uridylyltransferase	2320	0
gluconate	D gluconate transport via proton symport reversible periplasm	1216	0
gluconate	D gluconate transport via diffusion extracellular to periplasm	1217	0
gluconate	gluconokinase	1301	0
gluconate	pyruvate kinase	2098	95.2566
lactose	galactokinase	1180	51.2298
lactose	Lactose transport via diffusion extracellular to periplasm	1487	0
lactose	phosphoglucomutase	1923	94.7718
lactose	UDPglucose hexose 1 phosphate uridylyltransferase	2320	51.2298
mannose	mannose 6 phosphate isomerase	1595	0
mannose	D mannose transport via PEPPyr PTS periplasm	1602	0
mannose	D mannose transport via diffusion extracellular to periplasm	1603	0
maltose	maltose transport via ABC system periplasm	1588	0
maltose	maltoseMaltotriose transport via diffusion extracellular to periplasm irreversible	1590	0
maltose	phosphoglucomutase	1923	94.8284
maltose	pyruvate kinase	2098	96.9061
fructose	Fructose transport via PEPPyr PTS f6p generating periplasm	1123	97.6174
fructose	D fructose transport via diffusion extracellular to periplasm	1125	0
trehalose	trehalose transport via diffusion extracellular to periplasm	2267	0
melibiose	galactokinase	1180	0
melibiose	a galactosidase melibiose	1182	0
melibiose	melibiose transport in via symport periplasm	1629	0
melibiose	melibiose transport via diffusion extracellular to periplasm	1631	0
melibiose	phosphoglucomutase	1923	94.7718
melibiose	pyruvate kinase	2098	96.8081
melibiose	UDPglucose hexose 1 phosphate uridylyltransferase	2320	0
