# Supplementary material for: Metabolic Erosion Primarily Through Mutation Accumulation, and Not Tradeoffs, Drives Limited Evolution of Substrate Specificity in Escherichia coli
Source: PLoS Biol. 2014 Feb 18;12(2):e1001789. doi: 10.1371/journal.pbio.1001789 (PMC3928024; doi:10.1371/journal.pbio.1001789)
Supplement: Table S3 — Reactions that are not predicted to be shared between the metabolism of glucose and alternative substrates, determining the Hamming distance between substrates for FBA comparisons. (XLSX) [file pbio.1001789.s007.xlsx]

## Sheet: Sheet1
Substrate	Reaction Name (reaction not in common with glucose utilization)
succinate	glucose 6 phosphate dehydrogenase
succinate	D glucose transport via PEPPyr PTS periplasm
succinate	D glucoseMaltotriose transport via diffusion extracellular to periplasm irreversible
succinate	phosphogluconate dehydrogenase
succinate	malic enzyme NADP
succinate	phosphofructokinase
succinate	glucose 6 phosphate isomerase
succinate	6 phosphogluconolactonase
succinate	phosphoenolpyruvate carboxykinase
succinate	succinate transport via diffusion extracellular to periplasm
D-serine	D serine dehydrogenase
D-serine	D serine transport in via proton symport periplasm
D-serine	D serine transport via diffusion extracellular to periplasm
D-serine	glucose 6 phosphate dehydrogenase
D-serine	D glucose transport via PEPPyr PTS periplasm
D-serine	D glucoseMaltotriose transport via diffusion extracellular to periplasm irreversible
D-serine	phosphogluconate dehydrogenase
D-serine	Isocitrate lyase
D-serine	phosphofructokinase
D-serine	phosphoglycerate dehydrogenase
D-serine	glucose 6 phosphate isomerase
D-serine	6 phosphogluconolactonase
D-serine	phosphoenolpyruvate synthase
D-serine	phosphoserine transaminase
D-serine	phosphoserine phosphatase L serine
L-serine	glucose 6 phosphate dehydrogenase
L-serine	D glucose transport via PEPPyr PTS periplasm
L-serine	D glucoseMaltotriose transport via diffusion extracellular to periplasm irreversible
L-serine	phosphogluconate dehydrogenase
L-serine	Isocitrate lyase
L-serine	phosphofructokinase
L-serine	phosphoglycerate dehydrogenase
L-serine	glucose 6 phosphate isomerase
L-serine	6 phosphogluconolactonase
L-serine	phosphoenolpyruvate synthase
L-serine	phosphoserine transaminase
L-serine	phosphoserine phosphatase L serine
L-serine	L serine transport via diffusion extracellular to periplasm
acetate	glucose 6 phosphate dehydrogenase
acetate	D glucose transport via PEPPyr PTS periplasm
acetate	D glucoseMaltotriose transport via diffusion extracellular to periplasm irreversible
acetate	phosphogluconate dehydrogenase
acetate	Isocitrate lyase
acetate	pyruvate dehydrogenase
acetate	phosphofructokinase
acetate	glucose 6 phosphate isomerase
acetate	6 phosphogluconolactonase
acetate	phosphoenolpyruvate carboxykinase
uridine	aspartate carbamoyltransferase
uridine	Acetate exchange
uridine	Uracil exchange
uridine	fructose bisphosphate aldolase
uridine	D glucose transport via PEPPyr PTS periplasm
uridine	D glucoseMaltotriose transport via diffusion extracellular to periplasm irreversible
uridine	orotidine 5 phosphate decarboxylase
uridine	phosphofructokinase
uridine	pyruvate kinase
uridine	pyrimidine nucleoside phosphorylase uracil
uridine	uridine transport via diffusion extracellular to periplasm
L-malate	Acetate exchange
L-malate	glucose 6 phosphate dehydrogenase
L-malate	D glucose transport via PEPPyr PTS periplasm
L-malate	D glucoseMaltotriose transport via diffusion extracellular to periplasm irreversible
L-malate	phosphogluconate dehydrogenase
L-malate	Malate transport via proton symport 2 H periplasm
L-malate	Malate transport via diffusion extracellular to periplasm
L-malate	malic enzyme NADP
L-malate	phosphofructokinase
L-malate	glucose 6 phosphate isomerase
L-malate	6 phosphogluconolactonase
L-malate	phosphoenolpyruvate carboxykinase
L-proline	Acetate exchange
L-proline	iron Fe2 transport out via proton antiport periplasm
L-proline	Fe III reduction
L-proline	L glutamate 5 semialdehyde dehydratase spontaneous
L-proline	glucose 6 phosphate dehydrogenase
L-proline	D glucose transport via PEPPyr PTS periplasm
L-proline	D glucoseMaltotriose transport via diffusion extracellular to periplasm irreversible
L-proline	phosphogluconate dehydrogenase
L-proline	1 pyrroline 5 carboxylate dehydrogenase
L-proline	pyrroline 5 carboxylate reductase
L-proline	phosphofructokinase
L-proline	glucose 6 phosphate isomerase
L-proline	6 phosphogluconolactonase
L-proline	phosphoenolpyruvate carboxykinase
L-proline	Proline dehydrogenase
L-proline	L proline transport via diffusion extracellular to periplasm
fumarate	Acetate exchange
fumarate	Fumarate transport via diffusion extracellular to periplasm
fumarate	glucose 6 phosphate dehydrogenase
fumarate	D glucose transport via PEPPyr PTS periplasm
fumarate	D glucoseMaltotriose transport via diffusion extracellular to periplasm irreversible
fumarate	phosphogluconate dehydrogenase
fumarate	malic enzyme NADP
fumarate	phosphofructokinase
fumarate	glucose 6 phosphate isomerase
fumarate	6 phosphogluconolactonase
fumarate	phosphoenolpyruvate carboxykinase
D-ribose	fructose bisphosphate aldolase
D-ribose	D glucose transport via PEPPyr PTS periplasm
D-ribose	D glucoseMaltotriose transport via diffusion extracellular to periplasm irreversible
D-ribose	phosphofructokinase
D-ribose	pyruvate kinase
D-ribose	ribokinase
D-ribose	D ribose transport via ABC system periplasm
D-ribose	ribose transport via diffusion extracellular to periplasm
mucic acid	Acetate exchange
mucic acid	glucose 6 phosphate dehydrogenase
mucic acid	galactarate dehydratase
mucic acid	D galactarte transport via proton symport reversible periplasm
mucic acid	D galactarte transport via diffusion extracellular to periplasm
mucic acid	5 dehydro 4 deoxyglucarate aldolase
mucic acid	D glucose transport via PEPPyr PTS periplasm
mucic acid	D glucoseMaltotriose transport via diffusion extracellular to periplasm irreversible
mucic acid	phosphogluconate dehydrogenase
mucic acid	phosphofructokinase
mucic acid	glucose 6 phosphate isomerase
mucic acid	6 phosphogluconolactonase
mucic acid	pyruvate kinase
D-alanine	D Alanine transport via diffusion extracellular to periplasm
D-alanine	glucose 6 phosphate dehydrogenase
D-alanine	D glucose transport via PEPPyr PTS periplasm
D-alanine	D glucoseMaltotriose transport via diffusion extracellular to periplasm irreversible
D-alanine	phosphogluconate dehydrogenase
D-alanine	Isocitrate lyase
D-alanine	phosphofructokinase
D-alanine	glucose 6 phosphate isomerase
D-alanine	6 phosphogluconolactonase
D-alanine	phosphoenolpyruvate synthase
L-alanine	L alanine transport via diffusion extracellular to periplasm
L-alanine	glucose 6 phosphate dehydrogenase
L-alanine	D glucose transport via PEPPyr PTS periplasm
L-alanine	D glucoseMaltotriose transport via diffusion extracellular to periplasm irreversible
L-alanine	phosphogluconate dehydrogenase
L-alanine	Isocitrate lyase
L-alanine	phosphofructokinase
L-alanine	glucose 6 phosphate isomerase
L-alanine	6 phosphogluconolactonase
L-alanine	phosphoenolpyruvate synthase
L-aspartate	L aspartate transport in via proton symport periplasm
L-aspartate	L aspartate transport via diffusion extracellular to periplasm
L-aspartate	Acetate exchange
L-aspartate	glucose 6 phosphate dehydrogenase
L-aspartate	D glucose transport via PEPPyr PTS periplasm
L-aspartate	D glucoseMaltotriose transport via diffusion extracellular to periplasm irreversible
L-aspartate	phosphogluconate dehydrogenase
L-aspartate	phosphofructokinase
L-aspartate	glucose 6 phosphate isomerase
L-aspartate	6 phosphogluconolactonase
L-aspartate	phosphoenolpyruvate carboxykinase
D-sorbitol	D glucose transport via PEPPyr PTS periplasm
D-sorbitol	D glucoseMaltotriose transport via diffusion extracellular to periplasm irreversible
D-sorbitol	sorbitol 6 phosphate dehydrogenase
D-sorbitol	D sorbitol transport via PEPPyr PTS periplasm
D-sorbitol	D sorbitol transport via diffusion extracellular to periplasm
lactate	glucose 6 phosphate dehydrogenase
lactate	D glucose transport via PEPPyr PTS periplasm
lactate	D glucoseMaltotriose transport via diffusion extracellular to periplasm irreversible
lactate	phosphogluconate dehydrogenase
lactate	Isocitrate lyase
lactate	L lactate reversible transport via proton symport periplasm
lactate	L lactate transport via diffusion extracellular to periplasm
lactate	phosphofructokinase
lactate	glucose 6 phosphate isomerase
lactate	6 phosphogluconolactonase
lactate	phosphoenolpyruvate synthase
lactate	NAD P transhydrogenase periplasm
citrate	Citrate transport via succinate antiport periplasm
citrate	citrate transport via diffusion extracellular to periplasm
citrate	Acetate exchange
citrate	glucose 6 phosphate dehydrogenase
citrate	D glucose transport via PEPPyr PTS periplasm
citrate	D glucoseMaltotriose transport via diffusion extracellular to periplasm irreversible
citrate	phosphogluconate dehydrogenase
citrate	phosphofructokinase
citrate	glucose 6 phosphate isomerase
citrate	6 phosphogluconolactonase
citrate	phosphoenolpyruvate carboxykinase
galactose	fructose bisphosphate aldolase
galactose	galactokinase
galactose	D galactose transport in via proton symport periplasm
galactose	D galactose transport via diffusion extracellular to periplasm
galactose	D glucose transport via PEPPyr PTS periplasm
galactose	D glucoseMaltotriose transport via diffusion extracellular to periplasm irreversible
galactose	phosphofructokinase
galactose	phosphoglucomutase
galactose	pyruvate kinase
galactose	UDPglucose hexose 1 phosphate uridylyltransferase
gluconate	Acetate exchange
gluconate	fructose bisphosphate aldolase
gluconate	glucose 6 phosphate dehydrogenase
gluconate	D gluconate transport via proton symport reversible periplasm
gluconate	D gluconate transport via diffusion extracellular to periplasm
gluconate	D glucose transport via PEPPyr PTS periplasm
gluconate	D glucoseMaltotriose transport via diffusion extracellular to periplasm irreversible
gluconate	gluconokinase
gluconate	phosphofructokinase
gluconate	glucose 6 phosphate isomerase
gluconate	6 phosphogluconolactonase
gluconate	pyruvate kinase
lactose	fructose bisphosphate aldolase
lactose	galactokinase
lactose	D glucoseMaltotriose transport via diffusion extracellular to periplasm irreversible
lactose	Lactose transport via diffusion extracellular to periplasm
lactose	phosphofructokinase
lactose	phosphoglucomutase
lactose	UDPglucose hexose 1 phosphate uridylyltransferase
mannose	D glucose transport via PEPPyr PTS periplasm
mannose	D glucoseMaltotriose transport via diffusion extracellular to periplasm irreversible
mannose	mannose 6 phosphate isomerase
mannose	D mannose transport via PEPPyr PTS periplasm
mannose	D mannose transport via diffusion extracellular to periplasm
maltose	fructose bisphosphate aldolase
maltose	D glucose transport via PEPPyr PTS periplasm
maltose	D glucoseMaltotriose transport via diffusion extracellular to periplasm irreversible
maltose	maltose transport via ABC system periplasm
maltose	maltoseMaltotriose transport via diffusion extracellular to periplasm irreversible
maltose	phosphofructokinase
maltose	phosphoglucomutase
maltose	pyruvate kinase
fructose	Fructose transport via PEPPyr PTS f6p generating periplasm
fructose	D fructose transport via diffusion extracellular to periplasm
fructose	D glucose transport via PEPPyr PTS periplasm
fructose	D glucoseMaltotriose transport via diffusion extracellular to periplasm irreversible
fructose	phosphofructokinase
trehalose	D glucose transport via PEPPyr PTS periplasm
trehalose	D glucoseMaltotriose transport via diffusion extracellular to periplasm irreversible
trehalose	trehalose transport via diffusion extracellular to periplasm
melibiose	fructose bisphosphate aldolase
melibiose	galactokinase
melibiose	a galactosidase melibiose
melibiose	D glucose transport via PEPPyr PTS periplasm
melibiose	D glucoseMaltotriose transport via diffusion extracellular to periplasm irreversible
melibiose	melibiose transport in via symport periplasm
melibiose	melibiose transport via diffusion extracellular to periplasm
melibiose	phosphofructokinase
melibiose	phosphoglucomutase
melibiose	pyruvate kinase
melibiose	UDPglucose hexose 1 phosphate uridylyltransferase
