# Supplementary material for: Metabolic Erosion Primarily Through Mutation Accumulation, and Not Tradeoffs, Drives Limited Evolution of Substrate Specificity in Escherichia coli
Source: PLoS Biol. 2014 Feb 18;12(2):e1001789. doi: 10.1371/journal.pbio.1001789 (PMC3928024; doi:10.1371/journal.pbio.1001789)
Supplement: Table S4 — Summary of alternative metrics used to assess the difference between substrate utilization using FBA predictions. (XLSX) [file pbio.1001789.s008.xlsx]

## Sheet: Sheet1
Flux Vector Comparison Metric	Sign of relationship matches prediction?	Significance?	R2	Description and Notes
Euclidean distance	No	P=0.49	0	Includes amount of flux per reaction, not just reaction use. Coefficient of relationship is positive (i.e., in the opposite direction predicted).
1-Correlation	Yes	P=0.91	0	Includes amount of flux per reaction, not just reaction use, and uses one minus the Pearson's R coefficient as the metric (glucose is a score of 0- perfectly correlated with itself)
Hamming distance	No	P=0.26	0.004	Counts the number of reactions used for optimal growth on glucose and not for an alternative substrate as well as those used for an alternative substrate and not for glucose.
Mutational target size	Yes	P=0.15	0.01	Counts the number of coding nucleotides for the genes involved in reactions predicted as necessary for optimal growth on a carbon source.
Count of unused reactions	Yes	P=0.04	0.02	Unlike Hamming distance, which counts reactions used for glucose and not for alternative substrates, this only counts reactions used for alternative substrates and not glucose
